# Supplementary material for: SOCS1 as a Biomarker Candidate for HPV Infection and Prognosis of Head and Neck Squamous Cell Carcinomas
Source: Curr Issues Mol Biol. 2023 Jun 30;45(7):5598–612. doi: 10.3390/cimb45070353 (PMC10378037; doi:10.3390/cimb45070353)
Supplement: Supplementary file 1 [file cimb-45-00353-s001.zip › Table S1.xlsx]

## Sheet: S1
	logFC	AveExpr	t	P.Value	adj.P.Val	B
GATSL2	-2.06337	2.52209	-4.44716	2.61326e-05	0.473315	-0.760838
FOXK1	-0.620941	10.932	-4.29522	4.61095e-05	0.473315	-1.00189
CRYBB2	1.16179	1.93101	4.05949	0.000108838	0.744817	-1.36829
FRMD3	-1.16901	3.1768	-3.59611	0.000540901	0.998501	-2.05691
ZNF516	-0.67331	8.36122	-3.56758	0.000594699	0.998501	-2.09776
TNNI3K	-0.958747	2.3977	-3.55986	0.000610103	0.998501	-2.10878
GNE	-0.841025	8.73944	-3.45716	0.000854514	0.998501	-2.254
IFI27L1	0.775206	6.78752	3.34835	0.00121271	0.998501	-2.40496
TCTEX1D4	-0.703357	1.62461	-3.2011	0.00192535	0.998501	-2.60427
OSMR	-0.874821	10.4505	-3.18901	0.00199868	0.998501	-2.62038
CECR2	-1.48384	4.67101	-3.14995	0.00225362	0.998501	-2.67212
TMPPE	-0.625396	5.74236	-3.11699	0.00249201	0.998501	-2.71544
MSMP	-0.812877	4.96339	-3.02603	0.00327712	0.998501	-2.83335
SOCS7	-0.665006	6.13401	-3.01718	0.0033647	0.998501	-2.8447
CBX6	-0.840881	8.88217	-2.98953	0.00365231	0.998501	-2.87998
C14orf68	0.691685	0.807434	2.98615	0.00368899	0.998501	-2.88428
AHR	-0.738546	11.3887	-2.93472	0.004291	0.998501	-2.94925
ST7OT1	0.608408	3.99772	2.92514	0.00441262	0.998501	-2.96126
TOP1P2	0.658932	2.36606	2.92428	0.00442377	0.998501	-2.96234
NT5C1A	-0.656144	0.590599	-2.91662	0.0045235	0.998501	-2.97192
RGP1	-0.982985	7.26443	-2.91218	0.00458233	0.998501	-2.97747
FRK	-0.698664	6.82334	-2.91089	0.00459958	0.998501	-2.97908
HDX	-0.762204	3.39235	-2.89689	0.0047902	0.998501	-2.99652
B3GNT3	-1.23834	8.11738	-2.89066	0.00487748	0.998501	-3.00427
USP49	-0.730441	3.94351	-2.86563	0.0052426	0.998501	-3.03525
KCNS2	-0.720163	1.1606	-2.83677	0.0056947	0.998501	-3.07072
SNORD116-20	-0.766531	1.32704	-2.8364	0.0057008	0.998501	-3.07118
STON1-GTF2A1L	-1.30661	1.73267	-2.82742	0.00584876	0.998501	-3.08216
HDAC9	-0.941093	7.18568	-2.78714	0.00655676	0.998501	-3.13112
CDHR4	-0.827792	1.20611	-2.77022	0.00687687	0.998501	-3.15152
PPP1R9A	-1.27865	3.09352	-2.75381	0.00720103	0.998501	-3.17123
SOCS1	0.675522	7.9783	2.75241	0.00722929	0.998501	-3.1729
DSCR8	0.820394	0.518653	2.73963	0.00749236	0.998501	-3.18819
TMEM22	-0.821339	6.53491	-2.73926	0.00750005	0.998501	-3.18863
DNAH5	-1.06387	5.59638	-2.71824	0.00795193	0.998501	-3.21364
ZNF804A	-0.894905	2.46513	-2.71476	0.00802915	0.998501	-3.21776
ESRRG	-1.32347	2.58247	-2.7095	0.00814702	0.998501	-3.22399
RAB27B	-0.984989	6.95842	-2.70933	0.00815104	0.998501	-3.2242
KIF6	-0.857988	2.15576	-2.70843	0.00817134	0.998501	-3.22526
C1orf192	-0.766798	3.57757	-2.70696	0.00820464	0.998501	-3.227
TMED7-TICAM2	-0.803465	6.62161	-2.69095	0.00857583	0.998501	-3.2459
PDE8B	-0.748375	4.08644	-2.64047	0.00984806	0.998501	-3.3049
ZMAT3	-0.690767	6.9829	-2.63621	0.00996294	0.998501	-3.30984
FAM81B	-0.639318	0.527763	-2.63355	0.0100355	0.998501	-3.31293
PKD1L1	-0.616703	3.27727	-2.62557	0.0102553	0.998501	-3.32216
CYB5R2	0.671127	8.8421	2.62213	0.0103513	0.998501	-3.32613
ZNF90	0.646507	8.10082	2.60023	0.0109824	0.998501	-3.35132
UBXN10	-1.2084	3.91308	-2.5984	0.0110368	0.998501	-3.35342
ADAM11	0.791623	3.41204	2.57839	0.0116464	0.998501	-3.37629
RSC1A1	-0.626408	7.95874	-2.56583	0.0120446	0.998501	-3.39058
ACER2	-0.838341	6.00698	-2.5546	0.0124109	0.998501	-3.40331
HCG4P6	0.606705	2.02947	2.54654	0.0126798	0.998501	-3.41241
KLHL32	-0.717887	1.4546	-2.52974	0.0132575	0.998501	-3.43131
KIF5A	-0.771122	2.09414	-2.5223	0.0135206	0.998501	-3.43965
TRIM56	-0.749899	8.50016	-2.51198	0.0138939	0.998501	-3.4512
SEMA3E	-1.12005	1.58021	-2.50409	0.0141851	0.998501	-3.45999
PCDHGB4	-1.17446	3.74079	-2.49493	0.0145303	0.998501	-3.47017
SP8	-1.10903	1.68683	-2.49218	0.0146355	0.998501	-3.47323
PTCH2	-0.78564	3.36795	-2.46681	0.0156376	0.998501	-3.50126
MBNL3	-0.868643	6.32669	-2.4493	0.0163647	0.998501	-3.52047
EGFR	-0.861897	11.3267	-2.4483	0.0164069	0.998501	-3.52156
LOC650623	-0.859707	5.21545	-2.447	0.0164622	0.998501	-3.52298
PADI2	-1.13501	7.47908	-2.44344	0.0166146	0.998501	-3.52687
KLHL31	-0.94971	4.58812	-2.43564	0.0169527	0.998501	-3.53538
NTN4	-0.685619	8.17135	-2.40726	0.0182349	0.998501	-3.56615
PLIN4	-0.954517	5.314	-2.39749	0.0186959	0.998501	-3.57667
GPX3	-0.867376	10.2392	-2.39399	0.0188635	0.998501	-3.58043
ZBTB20	-0.700006	3.12357	-2.39379	0.018873	0.998501	-3.58065
LOC100170939	-0.797056	4.79751	-2.39123	0.0189966	0.998501	-3.58339
STK32A	-0.633795	0.848879	-2.38864	0.0191223	0.998501	-3.58617
RASGEF1C	0.712684	1.61418	2.38797	0.0191553	0.998501	-3.5869
NPY1R	-0.932122	1.88456	-2.38423	0.0193384	0.998501	-3.59091
CDKL1	-0.665893	4.50351	-2.37519	0.0197872	0.998501	-3.60056
YPEL4	-0.615769	4.21113	-2.37354	0.0198704	0.998501	-3.60233
CIB2	0.665838	7.04388	2.36796	0.0201534	0.998501	-3.60828
CXorf61	0.792991	0.571299	2.36226	0.020446	0.998501	-3.61434
LCE1D	0.777473	0.663242	2.34525	0.0213414	0.998501	-3.63236
PREX2	-1.02888	4.31606	-2.34251	0.0214891	0.998501	-3.63525
MSMB	-1.47991	3.82426	-2.33001	0.0221736	0.998501	-3.64842
FAM43A	0.624907	9.51002	2.31632	0.0229453	0.998501	-3.66277
REL	-0.79719	7.20151	-2.31576	0.0229773	0.998501	-3.66336
ACHE	-0.922692	5.78089	-2.31477	0.0230342	0.998501	-3.66439
TSSK4	-0.64379	2.82445	-2.31046	0.0232829	0.998501	-3.66889
PPFIA2	-0.737063	1.81089	-2.30953	0.0233364	0.998501	-3.66986
BNIP3	0.763588	9.83604	2.29677	0.0240886	0.998501	-3.68315
C8orf79	-0.948811	4.43148	-2.29454	0.0242217	0.998501	-3.68546
RGS7BP	-0.849395	1.5198	-2.29418	0.0242435	0.998501	-3.68583
KLHL3	-0.622439	5.88294	-2.29418	0.0242436	0.998501	-3.68583
TPPP3	-0.98675	9.47467	-2.29349	0.0242848	0.998501	-3.68654
LOC90246	-0.785313	2.99114	-2.29097	0.0244367	0.998501	-3.68916
LOC723809	0.656998	0.837565	2.28893	0.0245604	0.998501	-3.69127
VIPR2	-0.886247	2.29376	-2.28743	0.0246517	0.998501	-3.69282
XCL2	0.817916	3.45843	2.28414	0.0248533	0.998501	-3.69623
MAST4	-0.684478	10.0751	-2.27509	0.0254143	0.998501	-3.70557
C3orf57	1.16405	5.81542	2.27319	0.0255335	0.998501	-3.70753
LCOR	-0.723116	6.68351	-2.26983	0.025746	0.998501	-3.71099
ASXL2	-0.8046	9.30794	-2.26742	0.0258987	0.998501	-3.71346
WDR31	-0.718279	4.72235	-2.26532	0.0260327	0.998501	-3.71562
TMPRSS13	0.769014	9.22522	2.2617	0.0262651	0.998501	-3.71933
PTPRU	-0.715329	9.03307	-2.25273	0.0268492	0.998501	-3.72852
CHST1	-0.911125	7.05878	-2.2497	0.0270487	0.998501	-3.73161
SERPINA3	-1.34035	8.24827	-2.24629	0.0272755	0.998501	-3.7351
TAOK1	-0.798866	8.57721	-2.24263	0.02752	0.998501	-3.73882
CCNT1	-0.83418	7.15938	-2.24051	0.0276626	0.998501	-3.74098
CPLX1	-0.687186	4.74528	-2.23892	0.0277705	0.998501	-3.7426
FAM153A	1.07615	1.86461	2.23361	0.0281321	0.998501	-3.74799
CORO2B	-0.863746	4.34325	-2.22989	0.0283873	0.998501	-3.75176
LRRC6	-0.703028	3.53639	-2.2257	0.0286782	0.998501	-3.75601
DHH	-0.696645	1.99522	-2.22476	0.0287439	0.998501	-3.75696
SAA2	-1.21579	7.57405	-2.2146	0.0294602	0.998501	-3.76721
ZNF835	-0.628696	1.73876	-2.21207	0.0296413	0.998501	-3.76977
KIAA1161	-0.631433	8.07862	-2.20902	0.0298604	0.998501	-3.77283
ERBB4	-0.902306	1.66884	-2.20841	0.0299043	0.998501	-3.77344
?|57714	-0.670901	9.35263	-2.2024	0.0303417	0.998501	-3.77948
HRH1	-0.612279	8.59331	-2.1986	0.0306207	0.998501	-3.78329
DCHS2	-1.09108	3.72251	-2.18318	0.0317764	0.998501	-3.79869
PAX6	0.839476	5.80392	2.18305	0.0317863	0.998501	-3.79882
LRRC2	-1.1136	3.3449	-2.17917	0.0320829	0.998501	-3.80268
C1orf51	0.824994	6.37607	2.17525	0.0323857	0.998501	-3.80658
PCDHGA5	-0.788091	3.19643	-2.17418	0.0324681	0.998501	-3.80763
SIRPB2	-0.676577	5.2629	-2.17332	0.0325347	0.998501	-3.80848
HIST1H1D	0.67255	2.50004	2.17035	0.0327668	0.998501	-3.81143
PCDHB8	-0.906745	4.78102	-2.1701	0.0327866	0.998501	-3.81168
THRB	-0.896066	6.74427	-2.16962	0.032824	0.998501	-3.81216
HPCAL4	-0.841303	3.15877	-2.16773	0.0329722	0.998501	-3.81403
C20orf114	-2.31954	3.88809	-2.16655	0.0330655	0.998501	-3.8152
FTCD	0.895172	1.49535	2.16653	0.033067	0.998501	-3.81522
FER1L6	-1.32046	4.11757	-2.16133	0.0334794	0.998501	-3.82036
KLF7	-0.664404	7.69343	-2.15395	0.0340717	0.998501	-3.82763
SPATA6	-0.659152	4.01396	-2.15171	0.0342539	0.998501	-3.82984
PGAM2	-0.791951	5.6294	-2.15025	0.0343726	0.998501	-3.83127
SPATA17	-0.604122	3.46558	-2.14897	0.0344771	0.998501	-3.83253
CACNA2D1	-1.14762	5.9073	-2.14632	0.0346944	0.998501	-3.83513
PRKY	-1.59722	6.10245	-2.14388	0.0348959	0.998501	-3.83753
MUSK	-0.858574	1.70553	-2.14118	0.035119	0.998501	-3.84017
CEND1	-0.613561	3.2657	-2.13211	0.03588	0.998501	-3.84904
LMTK2	-0.649504	8.96186	-2.13204	0.0358859	0.998501	-3.84911
SYT2	-0.737753	3.18515	-2.12815	0.0362164	0.998501	-3.8529
SYT17	-0.788687	5.76638	-2.12425	0.0365511	0.998501	-3.8567
PKDREJ	-0.622469	3.47332	-2.12107	0.0368255	0.998501	-3.85979
PPM1L	-0.782623	6.15803	-2.11984	0.0369321	0.998501	-3.86099
POLR2J3	-0.691701	10.6961	-2.11506	0.0373495	0.998501	-3.86563
GPR75	-0.611801	4.01956	-2.11499	0.0373555	0.998501	-3.8657
TNXB	-0.948162	7.66677	-2.11107	0.0377002	0.998501	-3.86949
C20orf26	-0.680296	2.32122	-2.10717	0.0380466	0.998501	-3.87326
BIRC7	-0.713888	1.70655	-2.09995	0.0386945	0.998501	-3.88023
GLP1R	-0.610896	1.38442	-2.09783	0.0388864	0.998501	-3.88227
EFHB	-0.616264	1.53241	-2.09583	0.0390678	0.998501	-3.88419
ERN1	-0.702413	6.86748	-2.09284	0.0393417	0.998501	-3.88707
NLGN4Y	-1.48006	5.48617	-2.09093	0.0395166	0.998501	-3.8889
TUBB4	0.613836	6.94863	2.08507	0.0400597	0.998501	-3.89453
RP1L1	-0.621831	3.70618	-2.08365	0.0401923	0.998501	-3.89589
LCE1A	1.0348	1.18405	2.07676	0.0408403	0.998501	-3.90247
ZFY	-1.62116	6.12518	-2.07559	0.0409511	0.998501	-3.90359
GRM5	-0.657562	1.85027	-2.07383	0.0411184	0.998501	-3.90527
SHISA6	-0.772	1.27188	-2.07327	0.0411719	0.998501	-3.9058
XIST	2.03918	3.40211	2.06504	0.0419628	0.998501	-3.91363
CLDN1	-0.848273	12.552	-2.0648	0.0419866	0.998501	-3.91386
N4BP2	-0.64652	7.34491	-2.06475	0.0419914	0.998501	-3.91391
PAR5	-0.738007	2.52217	-2.05957	0.0424961	0.998501	-3.91882
ADAMTSL3	-1.00775	4.15256	-2.05814	0.0426367	0.998501	-3.92018
KLHL11	-0.660268	5.65114	-2.05796	0.0426538	0.998501	-3.92034
SLC26A4	-0.842901	3.27205	-2.05767	0.0426829	0.998501	-3.92062
LOC284276	-0.689205	1.7868	-2.0576	0.0426898	0.998501	-3.92069
SLC5A8	-0.930538	0.907614	-2.05756	0.0426939	0.998501	-3.92073
RRN3P1	0.674981	4.04232	2.05617	0.0428309	0.998501	-3.92204
PTPRH	-0.97183	6.41539	-2.05128	0.0433155	0.998501	-3.92667
KLHL34	-0.704519	1.31301	-2.04975	0.043468	0.998501	-3.92811
ALPK3	-0.799522	7.45998	-2.04739	0.0437045	0.998501	-3.93034
GPR157	-0.657015	6.50188	-2.04731	0.0437123	0.998501	-3.93041
COLQ	-0.705145	4.23545	-2.04582	0.0438622	0.998501	-3.93181
PCDHGA11	-0.747336	4.17414	-2.04119	0.0443305	0.998501	-3.93617
C8ORFK29	0.614878	2.22497	2.04102	0.0443474	0.998501	-3.93633
SRL	-1.33076	5.13272	-2.03359	0.0451087	0.998501	-3.94331
XPNPEP2	-1.04698	3.4091	-2.03348	0.0451195	0.998501	-3.94341
LRRC4C	-0.746999	2.04187	-2.02901	0.0455834	0.998501	-3.9476
TAGLN3	1.03286	2.92739	2.02888	0.0455968	0.998501	-3.94772
DIRC3	0.802299	3.48567	2.02771	0.045719	0.998501	-3.94882
UHMK1	-0.775008	8.69319	-2.02765	0.0457247	0.998501	-3.94887
ACSM5	-0.690441	2.05826	-2.02154	0.0463665	0.998501	-3.95458
TSIX	1.24384	1.66971	2.0208	0.0464446	0.998501	-3.95527
C12orf54	-0.779275	4.2463	-2.01753	0.0467914	0.998501	-3.95831
SORBS1	-0.656766	7.12534	-2.01531	0.0470281	0.998501	-3.96038
ZFP92	-0.640668	2.09577	-2.01531	0.0470283	0.998501	-3.96038
TM7SF2	0.690483	8.32107	2.01254	0.0473252	0.998501	-3.96295
KIAA1377	-0.667792	5.07609	-2.00625	0.0480055	0.998501	-3.96879
SELENBP1	-0.704618	7.31428	-2.00342	0.0483145	0.998501	-3.97141
TNFSF15	-0.722458	3.93337	-2.00055	0.0486296	0.998501	-3.97407
CFB	-0.780039	10.8293	-1.99539	0.0491996	0.998501	-3.97883
SERP2	-0.633265	3.29556	-1.99444	0.0493051	0.998501	-3.97971
ZBED3	-0.647076	3.47145	-1.99331	0.0494317	0.998501	-3.98075
XCR1	-0.87527	2.64291	-1.99272	0.0494967	0.998501	-3.98129
DDIT4L	-1.25744	4.49863	-1.99264	0.0495057	0.998501	-3.98136
ATP2B2	-1.00918	2.68711	-1.99004	0.0497967	0.998501	-3.98376
