# Supplementary material for: SOCS1 as a Biomarker Candidate for HPV Infection and Prognosis of Head and Neck Squamous Cell Carcinomas
Source: Curr Issues Mol Biol. 2023 Jun 30;45(7):5598–612. doi: 10.3390/cimb45070353 (PMC10378037; doi:10.3390/cimb45070353)
Supplement: Supplementary file 1 [file cimb-45-00353-s001.zip › Table S2.xlsx]

## Sheet: S2
Official Symbol	Official Full Name	P. Value	log FC	Type
XIST	X inactive specific transcript	0.0419628	2.03918	up
TSIX	TSIX transcript, XIST antisense RNA	0.0464446	1.24384	up
C3orf57	serine palmitoyl transferase small subunit B	0.0255335	1.16405	up
CRYBB2	crystallin beta B2	0.000108838	1.16179	up
FAM153A	family with sequence similarity 153 member A	0.0281321	1.07615	up
LCE1A	late cornified envelope 1A	0.0408403	1.0348	up
TAGLN3	transgelin 3	0.0455968	1.03286	up
FTCD	formimidoyltransferase cyclodeaminase	0.033067	0.895172	up
PAX6	paired box 6	0.0317863	0.839476	up
C1orf51	circadian associated repressor of transcription	0.0323857	0.824994	up
C20orf114	BPI fold containing family B member 1	0.0330655	-2.31954	down
GATSL2	cytosolic arginine sensor for mTORC1 subunit 2	2.61e-05	-2.06337	down
ZFY	zinc finger protein Y-linked	0.0409511	-1.62116	down
PRKY	protein kinase Y-linked (pseudogene)	0.0348959	-1.59722	down
CECR2	CECR2 histone acetyl-lysine reader	0.00225362	-1.48384	down
NLGN4Y	neuroligin 4 Y-linked	0.0395166	-1.48006	down
MSMB	microseminoprotein beta	0.0221736	-1.47991	down
SERPINA3	serpin family A member 3	0.0272755	-1.34035	down
SRL	sarcalumenin	0.0451087	-1.33076	down
ESRRG	estrogen related receptor gamma	0.00814702	-1.32347	down
