# Supplementary material for: SOCS1 as a Biomarker Candidate for HPV Infection and Prognosis of Head and Neck Squamous Cell Carcinomas
Source: Curr Issues Mol Biol. 2023 Jun 30;45(7):5598–612. doi: 10.3390/cimb45070353 (PMC10378037; doi:10.3390/cimb45070353)
Supplement: Supplementary file 1 [file cimb-45-00353-s001.zip › Table S3.xlsx]

## Sheet: S3
#Term	Database	ID	Input number	Background number	GeneRatio	P-Value	Corrected P-Value	Input	Hyperlink
Jak-STAT signaling pathway	KEGG PATHWAY	hsa04630	4	162	0.0246914	0.00838764	0.119885	SOCS1|SOCS7|OSMR|EGFR	http://www.genome.jp/kegg-bin/show_pathway?hsa04630/hsa:8651%09red/hsa:9180%09red/hsa:1956%09red/hsa:122809%09red
Gap junction	KEGG PATHWAY	hsa04540	3	88	0.0340909	0.00953003	0.126996	GRM5|TUBB4|EGFR	http://www.genome.jp/kegg-bin/show_pathway?hsa04540/hsa:10381%09red/hsa:1956%09red/hsa:2915%09red
Calcium signaling pathway	KEGG PATHWAY	hsa04020	4	193	0.0207254	0.0149465	0.163676	GRM5|ATP2B2|EGFR|ERBB4	http://www.genome.jp/kegg-bin/show_pathway?hsa04020/hsa:2066%09red/hsa:491%09red/hsa:1956%09red/hsa:2915%09red
cAMP signaling pathway	KEGG PATHWAY	hsa04024	4	214	0.0186916	0.0208312	0.170366	NPY1R|ATP2B2|VIPR2|GLP1R	http://www.genome.jp/kegg-bin/show_pathway?hsa04024/hsa:4886%09red/hsa:491%09red/hsa:7434%09red/hsa:2740%09red
Type II diabetes mellitus	KEGG PATHWAY	hsa04930	2	46	0.0434783	0.022092	0.170366	SOCS7|SOCS1	http://www.genome.jp/kegg-bin/show_pathway?hsa04930/hsa:8651%09red/hsa:122809%09red
Hedgehog signaling pathway	KEGG PATHWAY	hsa04340	2	47	0.0425532	0.0229609	0.170366	PTCH2|DHH	http://www.genome.jp/kegg-bin/show_pathway?hsa04340/hsa:50846%09red/hsa:8643%09red
Amino sugar and nucleotide sugar metabolism	KEGG PATHWAY	hsa00520	2	48	0.0416667	0.0238438	0.170366	CYB5R2|GNE	http://www.genome.jp/kegg-bin/show_pathway?hsa00520/hsa:10020%09red/hsa:51700%09red
Neuroactive ligand-receptor interaction	KEGG PATHWAY	hsa04080	5	338	0.0147929	0.02476	0.170366	THRB|NPY1R|GLP1R|VIPR2|GRM5	http://www.genome.jp/kegg-bin/show_pathway?hsa04080/hsa:4886%09red/hsa:2740%09red/hsa:7068%09red/hsa:7434%09red/hsa:2915%09red
Insulin signaling pathway	KEGG PATHWAY	hsa04910	3	137	0.0218978	0.0296712	0.170366	SORBS1|SOCS7|SOCS1	http://www.genome.jp/kegg-bin/show_pathway?hsa04910/hsa:8651%09red/hsa:10580%09red/hsa:122809%09red
Pathogenic Escherichia coli infection	KEGG PATHWAY	hsa05130	2	55	0.0363636	0.0304007	0.170366	CLDN1|TUBB4	http://www.genome.jp/kegg-bin/show_pathway?hsa05130/hsa:10381%09red/hsa:9076%09red
Cell adhesion molecules (CAMs)	KEGG PATHWAY	hsa04514	3	146	0.0205479	0.0347334	0.170366	CLDN1|NLGN4Y|LRRC4C	http://www.genome.jp/kegg-bin/show_pathway?hsa04514/hsa:57689%09red/hsa:22829%09red/hsa:9076%09red
Cushing syndrome	KEGG PATHWAY	hsa04934	3	155	0.0193548	0.0402126	0.170366	AHR|EGFR|PDE8B	http://www.genome.jp/kegg-bin/show_pathway?hsa04934/hsa:8622%09red/hsa:196%09red/hsa:1956%09red
Central carbon metabolism in cancer	KEGG PATHWAY	hsa05230	2	69	0.0289855	0.0453397	0.170366	EGFR|PGAM2	http://www.genome.jp/kegg-bin/show_pathway?hsa05230/hsa:5224%09red/hsa:1956%09red
Prolactin signaling pathway	KEGG PATHWAY	hsa04917	2	70	0.0285714	0.0464924	0.170366	SOCS7|SOCS1	http://www.genome.jp/kegg-bin/show_pathway?hsa04917/hsa:8651%09red/hsa:122809%09red
Adherens junction	KEGG PATHWAY	hsa04520	2	72	0.0277778	0.0488297	0.173235	SORBS1|EGFR	http://www.genome.jp/kegg-bin/show_pathway?hsa04520/hsa:10580%09red/hsa:1956%09red
