# Supplementary material for: SOCS1 as a Biomarker Candidate for HPV Infection and Prognosis of Head and Neck Squamous Cell Carcinomas
Source: Curr Issues Mol Biol. 2023 Jun 30;45(7):5598–612. doi: 10.3390/cimb45070353 (PMC10378037; doi:10.3390/cimb45070353)
Supplement: Supplementary file 1 [file cimb-45-00353-s001.zip › Table S4.xlsx]

## Sheet: S4
#Term	Database	ID	Type	Input number	Background number	GeneRatio	P-Value	Corrected P-Value	Input	Hyperlink
protein binding	Gene Ontology	GO:0005515	MF	101	11779	0.008575	1.28e-11	1.71e-08	MUSK|ZFY|TM7SF2|CCNT1|UBXN10|PKD1L1|SELENBP1|FAM153A|THRB|XCL2|GLP1R|MBNL3|MSMB|NT5C1A|HPCAL4|LRRC6|RAB27B|SERP2|KLHL3|GRM5|ATP2B2|LRRC4C|SOCS1|LMTK2|KIF5A|SYT2|NPY1R|AHR|ZNF835|CYB5R2|FOXK1|HDX|ADAMTSL3|LCE1D|USP49|LCE1A|TNXB|RSC1A1|SYT17|PPP1R9A|CLDN1|KIF6|TUBB4|GPX3|C3orf57|C1orf51|PAX6|CHST1|CORO2B|BNIP3|DSCR8|SHISA6|FTCD|SIRPB2|KIAA1377|HDAC9|FAM81B|PGAM2|IFI27L1|REL|CBX6|CEND1|CIB2|LCOR|FRM…	http://amigo.geneontology.org/amigo/term/GO:0005515
integral component of plasma membrane	Gene Ontology	GO:0005887	CC	25	1380	0.018116	1.68e-08	1.12e-05	MUSK|TM7SF2|TNFSF15|EGFR|GPR75|PCDHGB4|PCDHB8|B3GNT3|XCR1|PCDHGA11|VIPR2|GLP1R|GRM5|ERBB4|NLGN4Y|SLC26A4|CLDN1|PCDHGA5|PTPRU|SEMA3E|LMTK2|TMEM22|NPY1R|CDHR4|PTPRH	http://amigo.geneontology.org/amigo/term/GO:0005887
cytoplasm	Gene Ontology	GO:0005737	CC	47	4624	0.010164	4.55e-07	0.000202475	FOXK1|BIRC7|PPFIA2|EGFR|GNE|TRIM56|LCE1D|USP49|PTPRH|CDKL1|UHMK1|CIB2|HDAC9|PPP1R9A|CLDN1|MBNL3|LRRC6|ERN1|SPATA17|KLHL31|KIF6|DDIT4L|TUBB4|LRRC2|PADI2|MAST4|SRL|GRM5|C1orf192|CORO2B|ATP2B2|ZNF804A|TAOK1|BNIP3|RGS7BP|SOCS1|PAX6|DNAH5|MSMP|NTN4|AHR|FTCD|KIAA1377|ZBTB20|EFHB|RGP1|C8orf79	http://amigo.geneontology.org/amigo/term/GO:0005737
ATP binding	Gene Ontology	GO:0005524	MF	21	1463	0.014354	9.36e-06	0.00312633	MUSK|STK32A|ATP2B2|LMTK2|ERBB4|DNAH5|KIF6|KIF5A|HRH1|ACSM5|ALPK3|UHMK1|FRK|MAST4|GNE|CDKL1|PRKY|N4BP2|TAOK1|ERN1|EGFR	http://amigo.geneontology.org/amigo/term/GO:0005524
protein autophosphorylation	Gene Ontology	GO:0046777	BP	7	170	0.041176	2.42e-05	0.00498157	MUSK|LMTK2|ERBB4|EGFR|UHMK1|TAOK1|ERN1	http://amigo.geneontology.org/amigo/term/GO:0046777
cell adhesion	Gene Ontology	GO:0007155	BP	11	478	0.023013	2.57e-05	0.00498157	PTPRU|PCDHB8|TNXB|PCDHGB4|CDHR4|PCDHGA11|ACHE|SIRPB2|GNE|CLDN1|PCDHGA5	http://amigo.geneontology.org/amigo/term/GO:0007155
nucleus	Gene Ontology	GO:0005634	CC	46	5208	0.008833	2.61e-05	0.00498157	CYB5R2|FOXK1|BIRC7|THRB|EGFR|CECR2|HDX|SORBS1|FAM81B|PGAM2|REL|CCNT1|CBX6|SERPINA3|CDKL1|UHMK1|KLF7|HDAC9|MSMB|MBNL3|LCOR|TAGLN3|ZNF516|SP8|ALPK3|ERBB4|KLHL31|FRK|TUBB4|C1orf51|PADI2|HIST1H1D|ACHE|ZNF804A|BNIP3|RGS7BP|CXorf61|NTN4|AHR|PAX6|ZNF90|ZFP92|ZBTB20|TCTEX1D4|RGP1|C8orf79	http://amigo.geneontology.org/amigo/term/GO:0005634
plasma membrane	Gene Ontology	GO:0005886	CC	42	4619	0.009093	3.33e-05	0.00556011	TNFSF15|NTN4|EGFR|COLQ|GPR75|SORBS1|ZMAT3|RAB27B|SLC5A8|PLIN4|ATP2B2|PREX2|XCR1|RSC1A1|OSMR|VIPR2|SYT17|KCNS2|GLP1R|CLDN1|DCHS2|ERBB4|DHH|NLGN4Y|STK32A|SRL|SLC26A4|GRM5|ACHE|CACNA2D1|ZNF804A|PTPRU|ADAM11|CXorf61|TMEM22|SYT2|NPY1R|CFB|FTCD|SIRPB2|PTCH2|XPNPEP2	http://amigo.geneontology.org/amigo/term/GO:0005886
calcium ion binding	Gene Ontology	GO:0005509	MF	13	693	0.018759	3.83e-05	0.00568947	PCDHB8|HPCAL4|DHH|SYT2|CDHR4|PCDHGA11|CIB2|PADI2|SYT17|DCHS2|PCDHGB4|PKDREJ|PCDHGA5	http://amigo.geneontology.org/amigo/term/GO:0005509
neuromuscular junction	Gene Ontology	GO:0031594	CC	5	76	0.065789	4.46e-05	0.00596085	PPP1R9A|CIB2|ACHE|MUSK|COLQ	http://amigo.geneontology.org/amigo/term/GO:0031594
metal ion binding	Gene Ontology	GO:0046872	MF	25	2298	0.010879	0.000121761	0.0147884	FER1L6|MUSK|ZFY|PPM1L|HDAC9|ZFP92|GNE|ACER2|YPEL4|CACNA2D1|ASXL2|ACSM5|BIRC7|MBNL3|ZNF516|SP8|ZBED3|TMPPE|ATP2B2|ZNF804A|PDE8B|STK32A|ZNF835|ZBTB20|XPNPEP2	http://amigo.geneontology.org/amigo/term/GO:0046872
homophilic cell adhesion via plasma membrane adhesion molecules	Gene Ontology	GO:0007156	BP	6	162	0.037037	0.000163252	0.0178427	PCDHB8|CDHR4|PCDHGA11|DCHS2|PCDHGB4|PCDHGA5	http://amigo.geneontology.org/amigo/term/GO:0007156
transmembrane receptor protein tyrosine kinase activity	Gene Ontology	GO:0004714	MF	4	54	0.074074	0.00017362	0.0178427	MUSK|EGFR|LMTK2|ERBB4	http://amigo.geneontology.org/amigo/term/GO:0004714
transcription regulatory region sequence-specific DNA binding	Gene Ontology	GO:0000976	MF	7	263	0.026616	0.000335279	0.0308356	SP8|AHR|ERBB4|FOXK1|KLF7|ZNF835|ZBTB20	http://amigo.geneontology.org/amigo/term/GO:0000976
apical plasma membrane	Gene Ontology	GO:0016324	CC	8	354	0.022599	0.000371511	0.0308356	RAB27B|EGFR|OSMR|SLC26A4|C1orf192|SLC5A8|CLDN1|PTPRH	http://amigo.geneontology.org/amigo/term/GO:0016324
transmembrane receptor protein tyrosine kinase signaling pathway	Gene Ontology	GO:0007169	BP	5	123	0.04065	0.00038465	0.0308356	FRK|MUSK|EGFR|LMTK2|ERBB4	http://amigo.geneontology.org/amigo/term/GO:0007169
protein serine/threonine kinase activity	Gene Ontology	GO:0004674	MF	8	357	0.022409	0.000392369	0.0308356	STK32A|LMTK2|ALPK3|UHMK1|MAST4|PRKY|TAOK1|ERN1	http://amigo.geneontology.org/amigo/term/GO:0004674
positive regulation of kinase activity	Gene Ontology	GO:0033674	BP	4	72	0.055556	0.000491123	0.0364522	MUSK|EGFR|LMTK2|ERBB4	http://amigo.geneontology.org/amigo/term/GO:0033674
receptor complex	Gene Ontology	GO:0043235	CC	6	207	0.028986	0.000579582	0.0395572	MUSK|LMTK2|ERBB4|EGFR|OSMR|TM7SF2	http://amigo.geneontology.org/amigo/term/GO:0043235
asymmetric, glutamatergic, excitatory synapse	Gene Ontology	GO:0098985	CC	2	6	0.333333	0.000621257	0.0395572	NLGN4Y|SHISA6	http://amigo.geneontology.org/amigo/term/GO:0098985
integral component of membrane	Gene Ontology	GO:0016021	CC	32	3643	0.008784	0.000621783	0.0395572	FER1L6|C14orf68|TNFSF15|ADAM11|IFI27L1|PCDHGB4|SLC5A8|CEND1|PKDREJ|PPM1L|KCNS2|GLP1R|C8ORFK29|FRMD3|DCHS2|TMPPE|C3orf57|TMPRSS13|SLC26A4|CLDN1|CHST1|ATP2B2|KIAA1161|LRRC4C|GPR157|LMTK2|SERP2|CXorf61|TMEM22|SYT2|SIRPB2|PTCH2	http://amigo.geneontology.org/amigo/term/GO:0016021
negative regulation of transcription by RNA polymerase II	Gene Ontology	GO:0000122	BP	12	832	0.014423	0.000790361	0.0459875	AHR|FOXK1|FRK|THRB|KLF7|HDAC9|PAX6|REL|HIST1H1D|CBX6|ZBTB20|TAGLN3	http://amigo.geneontology.org/amigo/term/GO:0000122
salivary gland morphogenesis	Gene Ontology	GO:0007435	BP	2	7	0.285714	0.000796252	0.0459875	PAX6|EGFR	http://amigo.geneontology.org/amigo/term/GO:0007435
axon guidance	Gene Ontology	GO:0007411	BP	6	222	0.027027	0.000826122	0.0459875	SEMA3E|KIF5A|TUBB4|NTN4|KLF7|PAX6	http://amigo.geneontology.org/amigo/term/GO:0007411
synaptic vesicle endocytosis	Gene Ontology	GO:0048488	BP	3	37	0.081081	0.000925406	0.0461221	NLGN4Y|RAB27B|SYT2	http://amigo.geneontology.org/amigo/term/GO:0048488
selenium binding	Gene Ontology	GO:0008430	MF	2	8	0.25	0.000992193	0.0461221	SELENBP1|GPX3	http://amigo.geneontology.org/amigo/term/GO:0008430
skeletal muscle acetylcholine-gated channel clustering	Gene Ontology	GO:0071340	BP	2	8	0.25	0.000992193	0.0461221	MUSK|COLQ	http://amigo.geneontology.org/amigo/term/GO:0071340
anterograde axonal protein transport	Gene Ontology	GO:0099641	BP	2	8	0.25	0.000992193	0.0461221	KIF5A|RAB27B	http://amigo.geneontology.org/amigo/term/GO:0099641
protein tyrosine kinase activity	Gene Ontology	GO:0004713	MF	4	89	0.044944	0.00104957	0.0461221	FRK|MUSK|EGFR|ERBB4	http://amigo.geneontology.org/amigo/term/GO:0004713
postsynaptic density membrane	Gene Ontology	GO:0098839	CC	3	39	0.076923	0.00106778	0.0461221	GRM5|NLGN4Y|ATP2B2	http://amigo.geneontology.org/amigo/term/GO:0098839
activation of JUN kinase activity	Gene Ontology	GO:0007257	MF	3	40	0.075	0.00114386	0.0461221	BIRC7|TAOK1|ERN1	http://amigo.geneontology.org/amigo/term/GO:0007257
cilium movement	Gene Ontology	GO:0003341	BP	3	40	0.075	0.00114386	0.0461221	LRRC6|C20orf26|DNAH5	http://amigo.geneontology.org/amigo/term/GO:0003341
extracellular exosome	Gene Ontology	GO:0070062	CC	21	2085	0.010072	0.00115889	0.0461221	RAB27B|ATP2B2|PPFIA2|SERPINA3|PADI2|FRK|CFB|TUBB4|PPM1L|CDKL1|TNXB|C20orf114|SELENBP1|GPX3|FTCD|PGAM2|SLC5A8|SLC26A4|CACNA2D1|TAOK1|XPNPEP2	http://amigo.geneontology.org/amigo/term/GO:0070062
DNA-binding transcription factor activity, RNA polymerase II-specific	Gene Ontology	GO:0000981	MF	12	874	0.01373	0.00119616	0.0461221	SP8|AHR|ZFY|ZBED3|FOXK1|THRB|ESRRG|HDX|KLF7|PAX6|REL|LCOR	http://amigo.geneontology.org/amigo/term/GO:0000981
mitochondrial fragmentation involved in apoptotic process	Gene Ontology	GO:0043653	BP	2	9	0.222222	0.00120888	0.0461221	ERBB4|BNIP3	http://amigo.geneontology.org/amigo/term/GO:0043653
peptidyl-serine phosphorylation	Gene Ontology	GO:0018105	BP	5	161	0.031056	0.00124281	0.0461221	STK32A|PRKY|MAST4|LMTK2|UHMK1	http://amigo.geneontology.org/amigo/term/GO:0018105
nuclear receptor activity	Gene Ontology	GO:0004879	MF	3	42	0.071429	0.00130608	0.0471599	AHR|ESRRG|THRB	http://amigo.geneontology.org/amigo/term/GO:0004879
hydrolase activity, hydrolyzing O-glycosyl compounds	Gene Ontology	GO:0004553	MF	2	10	0.2	0.00144611	0.0508421	KIAA1161|GNE	http://amigo.geneontology.org/amigo/term/GO:0004553
protein phosphorylation	Gene Ontology	GO:0006468	BP	8	451	0.017738	0.00171086	0.0583198	ALPK3|LMTK2|FRK|CDKL1|CCNT1|PRKY|TAOK1|ERN1	http://amigo.geneontology.org/amigo/term/GO:0006468
nuclear chromatin	Gene Ontology	GO:0000790	CC	12	915	0.013115	0.0017461	0.0583198	SP8|AHR|ESRRG|ZBED3|FOXK1|ASXL2|THRB|HDX|KLF7|PAX6|REL|HIST1H1D	http://amigo.geneontology.org/amigo/term/GO:0000790
glutamatergic synapse	Gene Ontology	GO:0098978	CC	7	354	0.019774	0.00182149	0.0593539	LRRC4C|RGS7BP|PPFIA2|ERBB4|CPLX1|PPP1R9A|ATP2B2	http://amigo.geneontology.org/amigo/term/GO:0098978
axoneme	Gene Ontology	GO:0005930	CC	4	105	0.038095	0.00188522	0.059968	TCTEX1D4|RP1L1|C20orf26|DNAH5	http://amigo.geneontology.org/amigo/term/GO:0005930
regulation of postsynaptic cytosolic calcium ion concentration	Gene Ontology	GO:0099566	BP	2	12	0.166667	0.0019814	0.0615618	GRM5|ATP2B2	http://amigo.geneontology.org/amigo/term/GO:0099566
presynapse	Gene Ontology	GO:0098793	CC	4	109	0.036697	0.00214999	0.0642565	NLGN4Y|ATP2B2|ZNF804A|SYT17	http://amigo.geneontology.org/amigo/term/GO:0098793
integral component of postsynaptic density membrane	Gene Ontology	GO:0099061	CC	3	51	0.058824	0.00221243	0.0642565	LRRC4C|SHISA6|ERBB4	http://amigo.geneontology.org/amigo/term/GO:0099061
synapse organization	Gene Ontology	GO:0050808	BP	3	51	0.058824	0.00221243	0.0642565	GRM5|SEMA3E|PPFIA2	http://amigo.geneontology.org/amigo/term/GO:0050808
detection of mechanical stimulus	Gene Ontology	GO:0050982	BP	2	13	0.153846	0.00227908	0.064784	PKDREJ|PKD1L1	http://amigo.geneontology.org/amigo/term/GO:0050982
sphingolipid biosynthetic process	Gene Ontology	GO:0030148	BP	3	52	0.057692	0.00233192	0.0649052	ACER2|PPM1L|C3orf57	http://amigo.geneontology.org/amigo/term/GO:0030148
heart development	Gene Ontology	GO:0007507	BP	5	189	0.026455	0.00245695	0.0669895	HDAC9|ALPK3|CDKL1|ERBB4|DNAH5	http://amigo.geneontology.org/amigo/term/GO:0007507
inflammatory response	Gene Ontology	GO:0006954	BP	7	381	0.018373	0.00272381	0.0727803	SERPINA3|MSMP|HDAC9|XCR1|XCL2|REL|CHST1	http://amigo.geneontology.org/amigo/term/GO:0006954
retina development in camera-type eye	Gene Ontology	GO:0060041	BP	3	56	0.053571	0.00284961	0.0746486	ACHE|RP1L1|PAX6	http://amigo.geneontology.org/amigo/term/GO:0060041
positive regulation of lipid biosynthetic process	Gene Ontology	GO:0046889	BP	2	16	0.125	0.00328987	0.0816168	SORBS1|ZBTB20	http://amigo.geneontology.org/amigo/term/GO:0046889
calcium ion-regulated exocytosis of neurotransmitter	Gene Ontology	GO:0048791	BP	2	16	0.125	0.00328987	0.0816168	SYT2|SYT17	http://amigo.geneontology.org/amigo/term/GO:0048791
peptidyl-tyrosine phosphorylation	Gene Ontology	GO:0018108	BP	4	124	0.032258	0.00337099	0.0816168	MUSK|EGFR|LMTK2|ERBB4	http://amigo.geneontology.org/amigo/term/GO:0018108
learning or memory	Gene Ontology	GO:0007611	BP	3	60	0.05	0.00343278	0.0816168	GRM5|EGFR|GLP1R	http://amigo.geneontology.org/amigo/term/GO:0007611
sterol biosynthetic process	Gene Ontology	GO:0016126	BP	2	17	0.117647	0.00366543	0.0816168	TM7SF2|CYB5R2	http://amigo.geneontology.org/amigo/term/GO:0016126
synaptic cleft	Gene Ontology	GO:0043083	CC	2	17	0.117647	0.00366543	0.0816168	ACHE|COLQ	http://amigo.geneontology.org/amigo/term/GO:0043083
regulation of calcium ion-dependent exocytosis	Gene Ontology	GO:0017158	BP	2	17	0.117647	0.00366543	0.0816168	SYT2|SYT17	http://amigo.geneontology.org/amigo/term/GO:0017158
transmembrane receptor protein tyrosine phosphatase activity	Gene Ontology	GO:0005001	MF	2	17	0.117647	0.00366543	0.0816168	PTPRU|PTPRH	http://amigo.geneontology.org/amigo/term/GO:0005001
cell fate determination	Gene Ontology	GO:0001709	BP	2	17	0.117647	0.00366543	0.0816168	PTCH2|PAX6	http://amigo.geneontology.org/amigo/term/GO:0001709
microtubule	Gene Ontology	GO:0005874	CC	6	305	0.019672	0.0039217	0.0852516	DNAH5|KIF6|KIF5A|TUBB4|TPPP3|RP1L1	http://amigo.geneontology.org/amigo/term/GO:0005874
extracellular space	Gene Ontology	GO:0005615	CC	16	1572	0.010178	0.0040612	0.0852516	KLHL34|TNXB|SEMA3E|TNFSF15|DHH|SELENBP1|EGFR|MSMP|CFB|LRRC4C|COLQ|XCL2|GPX3|SERPINA3|MSMB|ACHE	http://amigo.geneontology.org/amigo/term/GO:0005615
smoothened signaling pathway	Gene Ontology	GO:0007224	BP	3	64	0.046875	0.00408391	0.0852516	PTCH2|PAX6|DHH	http://amigo.geneontology.org/amigo/term/GO:0007224
SNARE binding	Gene Ontology	GO:0000149	MF	3	64	0.046875	0.00408391	0.0852516	SYT2|CPLX1|SYT17	http://amigo.geneontology.org/amigo/term/GO:0000149
positive regulation of transcription by RNA polymerase II	Gene Ontology	GO:0045944	BP	13	1159	0.011217	0.00428627	0.0880992	SP8|AHR|ESRRG|ZBED3|EGFR|ASXL2|THRB|HDX|KLF7|PAX6|ZNF835|REL|CCNT1	http://amigo.geneontology.org/amigo/term/GO:0045944
negative regulation of cell-matrix adhesion	Gene Ontology	GO:0001953	BP	2	19	0.105263	0.00447332	0.0891993	ACER2|SEMA3E	http://amigo.geneontology.org/amigo/term/GO:0001953
outer dynein arm assembly	Gene Ontology	GO:0036158	BP	2	19	0.105263	0.00447332	0.0891993	LRRC6|DNAH5	http://amigo.geneontology.org/amigo/term/GO:0036158
chemokine-mediated signaling pathway	Gene Ontology	GO:0070098	BP	3	67	0.044776	0.00461821	0.0907342	GPR75|XCL2|XCR1	http://amigo.geneontology.org/amigo/term/GO:0070098
cilium organization	Gene Ontology	GO:0044782	BP	2	20	0.1	0.00490529	0.0936209	C1orf192|C20orf26	http://amigo.geneontology.org/amigo/term/GO:0044782
regulation of dendritic spine morphogenesis	Gene Ontology	GO:0061001	BP	2	20	0.1	0.00490529	0.0936209	PPP1R9A|PPFIA2	http://amigo.geneontology.org/amigo/term/GO:0061001
neuron differentiation	Gene Ontology	GO:0030182	BP	4	139	0.028777	0.00499494	0.0939894	HDAC9|CEND1|ATP2B2|TUBB4	http://amigo.geneontology.org/amigo/term/GO:0030182
blood microparticle	Gene Ontology	GO:0072562	CC	4	141	0.028369	0.00524482	0.0948128	CIB2|TMPRSS13|SERPINA3|CFB	http://amigo.geneontology.org/amigo/term/GO:0072562
apoptotic process	Gene Ontology	GO:0006915	BP	8	546	0.014652	0.00533177	0.0948128	TNFSF15|BIRC7|AHR|ZMAT3|IFI27L1|SLC5A8|PTPRH|BNIP3	http://amigo.geneontology.org/amigo/term/GO:0006915
C-C chemokine receptor activity	Gene Ontology	GO:0016493	MF	2	21	0.095238	0.00535569	0.0948128	GPR75|XCR1	http://amigo.geneontology.org/amigo/term/GO:0016493
integrin binding	Gene Ontology	GO:0005178	MF	4	142	0.028169	0.00537285	0.0948128	CIB2|TNXB|EGFR|ADAM11	http://amigo.geneontology.org/amigo/term/GO:0005178
negative regulation of protein phosphorylation	Gene Ontology	GO:0001933	BP	3	71	0.042254	0.00539354	0.0948128	ZBED3|PAX6|KLHL31	http://amigo.geneontology.org/amigo/term/GO:0001933
positive regulation of transcription, DNA-templated	Gene Ontology	GO:0045893	BP	8	556	0.014388	0.00591768	0.102676	ESRRG|ERBB4|FOXK1|EGFR|AHR|PAX6|TRIM56|ZNF516	http://amigo.geneontology.org/amigo/term/GO:0045893
calcium ion transport	Gene Ontology	GO:0006816	BP	3	75	0.04	0.00624254	0.104371	ATP2B2|CACNA2D1|EFHB	http://amigo.geneontology.org/amigo/term/GO:0006816
positive regulation of dendrite extension	Gene Ontology	GO:1903861	BP	2	23	0.086957	0.00631106	0.104371	SYT2|SYT17	http://amigo.geneontology.org/amigo/term/GO:1903861
motile cilium assembly	Gene Ontology	GO:0044458	BP	2	23	0.086957	0.00631106	0.104371	LRRC6|SPATA6	http://amigo.geneontology.org/amigo/term/GO:0044458
protein dephosphorylation	Gene Ontology	GO:0006470	BP	4	149	0.026846	0.00632787	0.104371	PTPRU|PPM1L|LRRC2|PTPRH	http://amigo.geneontology.org/amigo/term/GO:0006470
vesicle-mediated transport	Gene Ontology	GO:0016192	BP	4	150	0.026667	0.00647289	0.105461	KIF5A|SYT2|CECR2|SYT17	http://amigo.geneontology.org/amigo/term/GO:0016192
exocytic vesicle	Gene Ontology	GO:0070382	CC	2	25	0.08	0.00733799	0.116709	SYT2|SYT17	http://amigo.geneontology.org/amigo/term/GO:0070382
synaptic vesicle exocytosis	Gene Ontology	GO:0016079	BP	2	25	0.08	0.00733799	0.116709	SYT2|CPLX1	http://amigo.geneontology.org/amigo/term/GO:0016079
multicellular organism development	Gene Ontology	GO:0007275	BP	7	462	0.015152	0.00753822	0.117596	MUSK|LMTK2|ERBB4|EGFR|PCDHGB4|MBNL3|SPATA6	http://amigo.geneontology.org/amigo/term/GO:0007275
cellular response to calcium ion	Gene Ontology	GO:0071277	BP	3	81	0.037037	0.00765785	0.117596	SYT2|SYT17|LCE1D	http://amigo.geneontology.org/amigo/term/GO:0071277
microtubule-based movement	Gene Ontology	GO:0007018	BP	3	81	0.037037	0.00765785	0.117596	KIF6|KIF5A|DNAH5	http://amigo.geneontology.org/amigo/term/GO:0007018
negative regulation of stress fiber assembly	Gene Ontology	GO:0051497	BP	2	26	0.076923	0.00787783	0.118256	PPP1R9A|CORO2B	http://amigo.geneontology.org/amigo/term/GO:0051497
execution phase of apoptosis	Gene Ontology	GO:0097194	BP	2	26	0.076923	0.00787783	0.118256	CECR2|TAOK1	http://amigo.geneontology.org/amigo/term/GO:0097194
Schaffer collateral - CA1 synapse	Gene Ontology	GO:0098685	CC	3	84	0.035714	0.0084307	0.119885	GRM5|LRRC4C|CPLX1	http://amigo.geneontology.org/amigo/term/GO:0098685
canonical glycolysis	Gene Ontology	GO:0061621	BP	2	27	0.074074	0.00843503	0.119885	PGAM2|FOXK1	http://amigo.geneontology.org/amigo/term/GO:0061621
cAMP-mediated signaling	Gene Ontology	GO:0019933	BP	2	27	0.074074	0.00843503	0.119885	AHR|GLP1R	http://amigo.geneontology.org/amigo/term/GO:0019933
focal adhesion assembly	Gene Ontology	GO:0048041	BP	2	27	0.074074	0.00843503	0.119885	SORBS1|CORO2B	http://amigo.geneontology.org/amigo/term/GO:0048041
hydrolase activity	Gene Ontology	GO:0016787	MF	3	85	0.035294	0.00869812	0.121581	ACHE|TMPPE|PGAM2	http://amigo.geneontology.org/amigo/term/GO:0016787
cell differentiation	Gene Ontology	GO:0030154	BP	8	596	0.013423	0.00876359	0.121581	MUSK|PTPRU|FOXK1|FRK|THRB|EGFR|HDX|SPATA6	http://amigo.geneontology.org/amigo/term/GO:0030154
calcium-ion regulated exocytosis	Gene Ontology	GO:0017156	BP	2	28	0.071429	0.0090094	0.121581	SYT2|SYT17	http://amigo.geneontology.org/amigo/term/GO:0017156
keratan sulfate biosynthetic process	Gene Ontology	GO:0018146	BP	2	28	0.071429	0.0090094	0.121581	CHST1|B3GNT3	http://amigo.geneontology.org/amigo/term/GO:0018146
regulation of dopamine secretion	Gene Ontology	GO:0014059	BP	2	28	0.071429	0.0090094	0.121581	SYT2|SYT17	http://amigo.geneontology.org/amigo/term/GO:0014059
regulation of cell motility	Gene Ontology	GO:2000145	BP	2	29	0.068966	0.00960077	0.126996	EGFR|ERBB4	http://amigo.geneontology.org/amigo/term/GO:2000145
azurophil granule lumen	Gene Ontology	GO:0035578	CC	3	90	0.033333	0.0101095	0.129897	FRK|PADI2|SERPINA3	http://amigo.geneontology.org/amigo/term/GO:0035578
brown fat cell differentiation	Gene Ontology	GO:0050873	BP	2	30	0.066667	0.010209	0.129897	ZNF516|BNIP3	http://amigo.geneontology.org/amigo/term/GO:0050873
glutamate secretion	Gene Ontology	GO:0014047	BP	2	30	0.066667	0.010209	0.129897	CPLX1|PPFIA2	http://amigo.geneontology.org/amigo/term/GO:0014047
protein phosphatase 1 binding	Gene Ontology	GO:0008157	MF	2	30	0.066667	0.010209	0.129897	PPP1R9A|TCTEX1D4	http://amigo.geneontology.org/amigo/term/GO:0008157
ERBB2 signaling pathway	Gene Ontology	GO:0038128	BP	2	31	0.064516	0.0108338	0.135271	EGFR|ERBB4	http://amigo.geneontology.org/amigo/term/GO:0038128
positive regulation of cyclin-dependent protein serine/threonine kinase activity	Gene Ontology	GO:0045737	BP	2	31	0.064516	0.0108338	0.135271	CCNT1|EGFR	http://amigo.geneontology.org/amigo/term/GO:0045737
regulation of postsynaptic membrane potential	Gene Ontology	GO:0060078	BP	2	32	0.0625	0.0114752	0.138116	GRM5|RGS7BP	http://amigo.geneontology.org/amigo/term/GO:0060078
liver regeneration	Gene Ontology	GO:0097421	BP	2	32	0.0625	0.0114752	0.138116	CLDN1|EGFR	http://amigo.geneontology.org/amigo/term/GO:0097421
14-3-3 protein binding	Gene Ontology	GO:0071889	MF	2	32	0.0625	0.0114752	0.138116	HDAC9|FOXK1	http://amigo.geneontology.org/amigo/term/GO:0071889
lymphocyte chemotaxis	Gene Ontology	GO:0048247	BP	2	32	0.0625	0.0114752	0.138116	XCL2|MSMP	http://amigo.geneontology.org/amigo/term/GO:0048247
regulation of heart contraction	Gene Ontology	GO:0008016	BP	2	33	0.060606	0.0121328	0.143446	THRB|GLP1R	http://amigo.geneontology.org/amigo/term/GO:0008016
dendrite cytoplasm	Gene Ontology	GO:0032839	CC	2	33	0.060606	0.0121328	0.143446	KIF5A|UHMK1	http://amigo.geneontology.org/amigo/term/GO:0032839
positive regulation of cold-induced thermogenesis	Gene Ontology	GO:0120162	BP	3	97	0.030928	0.0122967	0.144109	ACHE|ESRRG|ZNF516	http://amigo.geneontology.org/amigo/term/GO:0120162
dendrite morphogenesis	Gene Ontology	GO:0048813	BP	2	34	0.058824	0.0128066	0.146236	KLF7|PREX2	http://amigo.geneontology.org/amigo/term/GO:0048813
nuclear euchromatin	Gene Ontology	GO:0005719	CC	2	34	0.058824	0.0128066	0.146236	HIST1H1D|CECR2	http://amigo.geneontology.org/amigo/term/GO:0005719
GTPase binding	Gene Ontology	GO:0051020	MF	2	34	0.058824	0.0128066	0.146236	PPP1R9A|BNIP3	http://amigo.geneontology.org/amigo/term/GO:0051020
cell-cell junction assembly	Gene Ontology	GO:0007043	BP	2	35	0.057143	0.0134964	0.151523	HDAC9|PCDHGB4	http://amigo.geneontology.org/amigo/term/GO:0007043
activating transcription factor binding	Gene Ontology	GO:0033613	MF	2	35	0.057143	0.0134964	0.151523	HDAC9|ZNF516	http://amigo.geneontology.org/amigo/term/GO:0033613
peptidyl-tyrosine autophosphorylation	Gene Ontology	GO:0038083	BP	2	36	0.055556	0.014202	0.158116	FRK|EGFR	http://amigo.geneontology.org/amigo/term/GO:0038083
RNA polymerase II cis-regulatory region sequence-specific DNA binding	Gene Ontology	GO:0000978	MF	8	656	0.012195	0.0148052	0.163468	THRB|KLF7|C1orf51|PAX6|ZNF90|REL|ZBTB20|ZNF516	http://amigo.geneontology.org/amigo/term/GO:0000978
negative regulation of signal transduction	Gene Ontology	GO:0009968	BP	2	39	0.051282	0.016412	0.170366	DDIT4L|RGS7BP	http://amigo.geneontology.org/amigo/term/GO:0009968
activation of adenylate cyclase activity	Gene Ontology	GO:0007190	BP	2	40	0.05	0.0171792	0.170366	VIPR2|GLP1R	http://amigo.geneontology.org/amigo/term/GO:0007190
peptide hormone binding	Gene Ontology	GO:0017046	MF	2	40	0.05	0.0171792	0.170366	VIPR2|GLP1R	http://amigo.geneontology.org/amigo/term/GO:0017046
bicarbonate transport	Gene Ontology	GO:0015701	BP	2	41	0.04878	0.0179614	0.170366	SLC26A4|CYB5R2	http://amigo.geneontology.org/amigo/term/GO:0015701
photoreceptor cell maintenance	Gene Ontology	GO:0045494	BP	2	41	0.04878	0.0179614	0.170366	CIB2|RP1L1	http://amigo.geneontology.org/amigo/term/GO:0045494
transferase activity	Gene Ontology	GO:0016740	MF	2	41	0.04878	0.0179614	0.170366	TAOK1|UHMK1	http://amigo.geneontology.org/amigo/term/GO:0016740
cellular response to amyloid-beta	Gene Ontology	GO:1904646	BP	2	41	0.04878	0.0179614	0.170366	GRM5|CACNA2D1	http://amigo.geneontology.org/amigo/term/GO:1904646
lens development in camera-type eye	Gene Ontology	GO:0002088	BP	2	41	0.04878	0.0179614	0.170366	CRYBB2|PAX6	http://amigo.geneontology.org/amigo/term/GO:0002088
blood vessel development	Gene Ontology	GO:0001568	BP	2	41	0.04878	0.0179614	0.170366	AHR|PAX6	http://amigo.geneontology.org/amigo/term/GO:0001568
sequence-specific double-stranded DNA binding	Gene Ontology	GO:1990837	MF	7	553	0.012658	0.0184095	0.170366	SP8|ESRRG|FOXK1|THRB|AHR|PAX6|ZBTB20	http://amigo.geneontology.org/amigo/term/GO:1990837
clathrin binding	Gene Ontology	GO:0030276	MF	2	42	0.047619	0.0187585	0.170366	SYT2|SYT17	http://amigo.geneontology.org/amigo/term/GO:0030276
Hsp90 protein binding	Gene Ontology	GO:0051879	MF	2	42	0.047619	0.0187585	0.170366	AHR|ERN1	http://amigo.geneontology.org/amigo/term/GO:0051879
calcium ion transmembrane transport	Gene Ontology	GO:0070588	BP	3	115	0.026087	0.0190789	0.170366	PKDREJ|ATP2B2|PKD1L1	http://amigo.geneontology.org/amigo/term/GO:0070588
G protein-coupled peptide receptor activity	Gene Ontology	GO:0008528	MF	2	43	0.046512	0.0195702	0.170366	VIPR2|GLP1R	http://amigo.geneontology.org/amigo/term/GO:0008528
cellular response to epidermal growth factor stimulus	Gene Ontology	GO:0071364	BP	2	43	0.046512	0.0195702	0.170366	EGFR|ERBB4	http://amigo.geneontology.org/amigo/term/GO:0071364
monocyte chemotaxis	Gene Ontology	GO:0002548	BP	2	43	0.046512	0.0195702	0.170366	XCL2|MSMP	http://amigo.geneontology.org/amigo/term/GO:0002548
cilium	Gene Ontology	GO:0005929	CC	4	212	0.018868	0.0202179	0.170366	C1orf192|LRRC6|PKD1L1|UBXN10	http://amigo.geneontology.org/amigo/term/GO:0005929
perinuclear region of cytoplasm	Gene Ontology	GO:0048471	CC	8	697	0.011478	0.0203887	0.170366	LCE1D|LMTK2|KIF5A|EGFR|TPPP3|KCNS2|ACHE|TAOK1	http://amigo.geneontology.org/amigo/term/GO:0048471
regulation of protein phosphorylation	Gene Ontology	GO:0001932	BP	2	44	0.045455	0.0203965	0.170366	GRM5|SOCS1	http://amigo.geneontology.org/amigo/term/GO:0001932
response to cytokine	Gene Ontology	GO:0034097	BP	2	44	0.045455	0.0203965	0.170366	OSMR|REL	http://amigo.geneontology.org/amigo/term/GO:0034097
magnesium ion binding	Gene Ontology	GO:0000287	MF	4	214	0.018692	0.0208312	0.170366	CIB2|MAST4|NT5C1A|ERN1	http://amigo.geneontology.org/amigo/term/GO:0000287
chromatin binding	Gene Ontology	GO:0003682	MF	6	443	0.013544	0.0211817	0.170366	HDAC9|ASXL2|EGFR|PAX6|REL|CCNT1	http://amigo.geneontology.org/amigo/term/GO:0003682
transcription factor binding	Gene Ontology	GO:0008134	MF	5	325	0.015385	0.0214019	0.170366	CCNT1|AHR|GPX3|PAX6|HDAC9	http://amigo.geneontology.org/amigo/term/GO:0008134
G protein-coupled receptor signaling pathway	Gene Ontology	GO:0007186	BP	11	1132	0.009717	0.0217569	0.170366	RGS7BP|GPR157|NPY1R|XCR1|GPR75|XCL2|PREX2|VIPR2|GLP1R|GRM5|PDE8B	http://amigo.geneontology.org/amigo/term/GO:0007186
neural crest cell migration	Gene Ontology	GO:0001755	BP	2	46	0.043478	0.022092	0.170366	SEMA3E|ERBB4	http://amigo.geneontology.org/amigo/term/GO:0001755
intracellular anatomical structure	Gene Ontology	GO:0005622	CC	3	123	0.02439	0.0226367	0.170366	FRK|HPCAL4|HRH1	http://amigo.geneontology.org/amigo/term/GO:0005622
nuclear inner membrane	Gene Ontology	GO:0005637	CC	2	48	0.041667	0.0238438	0.170366	TM7SF2|ERN1	http://amigo.geneontology.org/amigo/term/GO:0005637
kinesin complex	Gene Ontology	GO:0005871	CC	2	49	0.040816	0.0247404	0.170366	KIF6|KIF5A	http://amigo.geneontology.org/amigo/term/GO:0005871
endoplasmic reticulum unfolded protein response	Gene Ontology	GO:0030968	BP	2	49	0.040816	0.0247404	0.170366	SERP2|ERN1	http://amigo.geneontology.org/amigo/term/GO:0030968
protein kinase binding	Gene Ontology	GO:0019901	MF	6	461	0.013015	0.0250641	0.170366	SOCS1|HDAC9|EGFR|PPP1R9A|PAX6|CCNT1	http://amigo.geneontology.org/amigo/term/GO:0019901
cognition	Gene Ontology	GO:0050890	BP	2	50	0.04	0.0256506	0.170366	GRM5|LCE1D	http://amigo.geneontology.org/amigo/term/GO:0050890
basal plasma membrane	Gene Ontology	GO:0009925	CC	2	50	0.04	0.0256506	0.170366	EGFR|ERBB4	http://amigo.geneontology.org/amigo/term/GO:0009925
E-box binding	Gene Ontology	GO:0070888	MF	2	50	0.04	0.0256506	0.170366	AHR|C1orf51	http://amigo.geneontology.org/amigo/term/GO:0070888
nucleoplasm	Gene Ontology	GO:0005654	CC	26	3630	0.007163	0.0257399	0.170366	ZFY|FOXK1|BIRC7|THRB|UHMK1|ZMAT3|ZNF835|REL|CCNT1|CBX6|TRIM56|USP49|ASXL2|CDKL1|RSC1A1|HDAC9|LCOR|MBNL3|ESRRG|ERBB4|FRK|PAX6|BNIP3|SOCS1|AHR|ZBTB20	http://amigo.geneontology.org/amigo/term/GO:0005654
repressing transcription factor binding	Gene Ontology	GO:0070491	MF	2	51	0.039216	0.0265743	0.170366	HDAC9|ESRRG	http://amigo.geneontology.org/amigo/term/GO:0070491
neurotransmitter secretion	Gene Ontology	GO:0007269	BP	2	51	0.039216	0.0265743	0.170366	CPLX1|PPFIA2	http://amigo.geneontology.org/amigo/term/GO:0007269
cellular response to amino acid stimulus	Gene Ontology	GO:0071230	BP	2	51	0.039216	0.0265743	0.170366	SOCS1|EGFR	http://amigo.geneontology.org/amigo/term/GO:0071230
animal organ morphogenesis	Gene Ontology	GO:0009887	BP	3	134	0.022388	0.0280774	0.170366	ASXL2|NTN4|PAX6	http://amigo.geneontology.org/amigo/term/GO:0009887
molecular_function	Gene Ontology	GO:0003674	MF	8	742	0.010782	0.0280872	0.170366	DCHS2|DSCR8|MSMP|LRRC6|C20orf114|MSMB|CEND1|ZNF804A	http://amigo.geneontology.org/amigo/term/GO:0003674
DNA-binding transcription factor activity	Gene Ontology	GO:0003700	MF	7	607	0.011532	0.0285215	0.170366	FOXK1|THRB|AHR|PAX6|ZNF835|REL|ZNF90	http://amigo.geneontology.org/amigo/term/GO:0003700
cytoskeletal protein binding	Gene Ontology	GO:0008092	MF	2	54	0.037037	0.0294246	0.170366	SORBS1|FRMD3	http://amigo.geneontology.org/amigo/term/GO:0008092
calcium channel activity	Gene Ontology	GO:0005262	MF	2	54	0.037037	0.0294246	0.170366	PKDREJ|PKD1L1	http://amigo.geneontology.org/amigo/term/GO:0005262
cytoskeleton organization	Gene Ontology	GO:0007010	BP	3	138	0.021739	0.0302129	0.170366	CECR2|FTCD|MAST4	http://amigo.geneontology.org/amigo/term/GO:0007010
ciliary membrane	Gene Ontology	GO:0060170	CC	2	55	0.036364	0.0304007	0.170366	GPR157|PKD1L1	http://amigo.geneontology.org/amigo/term/GO:0060170
positive regulation of protein localization to plasma membrane	Gene Ontology	GO:1903078	BP	2	55	0.036364	0.0304007	0.170366	SORBS1|EGFR	http://amigo.geneontology.org/amigo/term/GO:1903078
cis-regulatory region sequence-specific DNA binding	Gene Ontology	GO:0000987	MF	2	55	0.036364	0.0304007	0.170366	AHR|ZNF516	http://amigo.geneontology.org/amigo/term/GO:0000987
central nervous system development	Gene Ontology	GO:0007417	BP	3	139	0.021583	0.0307598	0.170366	PAX6|TAGLN3|HPCAL4	http://amigo.geneontology.org/amigo/term/GO:0007417
growth cone	Gene Ontology	GO:0030426	CC	3	140	0.021429	0.0313119	0.170366	TUBB4|ZNF804A|LMTK2	http://amigo.geneontology.org/amigo/term/GO:0030426
calcium-dependent phospholipid binding	Gene Ontology	GO:0005544	MF	2	56	0.035714	0.0313895	0.170366	SYT2|SYT17	http://amigo.geneontology.org/amigo/term/GO:0005544
clathrin-coated vesicle membrane	Gene Ontology	GO:0030665	CC	2	56	0.035714	0.0313895	0.170366	SYT2|EGFR	http://amigo.geneontology.org/amigo/term/GO:0030665
postsynaptic membrane	Gene Ontology	GO:0045211	CC	3	141	0.021277	0.0318692	0.170366	MUSK|SHISA6|ERBB4	http://amigo.geneontology.org/amigo/term/GO:0045211
axon cytoplasm	Gene Ontology	GO:1904115	CC	2	57	0.035088	0.0323909	0.170366	KIF5A|RAB27B	http://amigo.geneontology.org/amigo/term/GO:1904115
DNA binding	Gene Ontology	GO:0003677	MF	11	1209	0.009098	0.0327892	0.170366	ZFY|ZBED3|PAX6|ASXL2|THRB|HDX|AHR|LCOR|SERPINA3|ZFP92|CCNT1	http://amigo.geneontology.org/amigo/term/GO:0003677
chemical synaptic transmission	Gene Ontology	GO:0007268	BP	4	248	0.016129	0.0330239	0.170366	KIF5A|NLGN4Y|CPLX1|GRM5	http://amigo.geneontology.org/amigo/term/GO:0007268
extracellular region	Gene Ontology	GO:0005576	CC	15	1843	0.008139	0.0330773	0.170366	SERPINA3|SEMA3E|ERBB4|DNAH5|FRK|TNXB|LRRC6|CFB|C20orf114|XCL2|GPX3|PADI2|ACHE|SPATA6|XPNPEP2	http://amigo.geneontology.org/amigo/term/GO:0005576
phosphatidylserine binding	Gene Ontology	GO:0001786	MF	2	58	0.034483	0.0334047	0.170366	SYT2|SYT17	http://amigo.geneontology.org/amigo/term/GO:0001786
sensory perception of sound	Gene Ontology	GO:0007605	BP	3	144	0.020833	0.0335722	0.170366	SLC26A4|ATP2B2|THRB	http://amigo.geneontology.org/amigo/term/GO:0007605
intracellular signal transduction	Gene Ontology	GO:0035556	BP	5	369	0.01355	0.034081	0.170366	MAST4|STK32A|RP1L1|SIRPB2|SOCS1	http://amigo.geneontology.org/amigo/term/GO:0035556
cell adhesion molecule binding	Gene Ontology	GO:0050839	MF	2	59	0.033898	0.0344309	0.170366	NLGN4Y|LRRC4C	http://amigo.geneontology.org/amigo/term/GO:0050839
regulation of transcription, DNA-templated	Gene Ontology	GO:0006355	BP	8	773	0.010349	0.0344378	0.170366	ESRRG|NTN4|RSC1A1|AHR|ZFP92|HIST1H1D|ZNF90|ZNF516	http://amigo.geneontology.org/amigo/term/GO:0006355
positive regulation of cytosolic calcium ion concentration	Gene Ontology	GO:0007204	BP	3	146	0.020548	0.0347334	0.170366	CIB2|XCR1|GLP1R	http://amigo.geneontology.org/amigo/term/GO:0007204
modulation of chemical synaptic transmission	Gene Ontology	GO:0050804	BP	2	60	0.033333	0.0354693	0.170366	NLGN4Y|LRRC4C	http://amigo.geneontology.org/amigo/term/GO:0050804
cellular response to glucose stimulus	Gene Ontology	GO:0071333	BP	2	60	0.033333	0.0354693	0.170366	ZBTB20|ERN1	http://amigo.geneontology.org/amigo/term/GO:0071333
syntaxin binding	Gene Ontology	GO:0019905	MF	2	60	0.033333	0.0354693	0.170366	SYT2|SYT17	http://amigo.geneontology.org/amigo/term/GO:0019905
learning	Gene Ontology	GO:0007612	BP	2	60	0.033333	0.0354693	0.170366	GRM5|NLGN4Y	http://amigo.geneontology.org/amigo/term/GO:0007612
regulation of growth	Gene Ontology	GO:0040008	BP	2	61	0.032787	0.0365196	0.170366	ZMAT3|SOCS1	http://amigo.geneontology.org/amigo/term/GO:0040008
adenylate cyclase-modulating G protein-coupled receptor signaling pathway	Gene Ontology	GO:0007188	BP	2	61	0.032787	0.0365196	0.170366	VIPR2|GLP1R	http://amigo.geneontology.org/amigo/term/GO:0007188
neuron projection morphogenesis	Gene Ontology	GO:0048812	BP	2	62	0.032258	0.0375819	0.170366	EGFR|TAOK1	http://amigo.geneontology.org/amigo/term/GO:0048812
protein serine/threonine phosphatase activity	Gene Ontology	GO:0004722	MF	2	62	0.032258	0.0375819	0.170366	PPM1L|LRRC2	http://amigo.geneontology.org/amigo/term/GO:0004722
MAPK cascade	Gene Ontology	GO:0000165	BP	4	261	0.015326	0.038586	0.170366	PPM1L|EGFR|TAOK1|ERBB4	http://amigo.geneontology.org/amigo/term/GO:0000165
synapse assembly	Gene Ontology	GO:0007416	BP	2	63	0.031746	0.0386559	0.170366	ACHE|ERBB4	http://amigo.geneontology.org/amigo/term/GO:0007416
photoreceptor outer segment	Gene Ontology	GO:0001750	CC	2	64	0.03125	0.0397416	0.170366	CIB2|RP1L1	http://amigo.geneontology.org/amigo/term/GO:0001750
G protein-coupled receptor signaling pathway, coupled to cyclic nucleotide second messenger	Gene Ontology	GO:0007187	BP	2	65	0.030769	0.0408388	0.170366	NPY1R|XCR1	http://amigo.geneontology.org/amigo/term/GO:0007187
protein homodimerization activity	Gene Ontology	GO:0042803	MF	7	660	0.010606	0.0415892	0.170366	CIB2|ERBB4|AHR|PADI2|ACHE|ERN1|BNIP3	http://amigo.geneontology.org/amigo/term/GO:0042803
circadian regulation of gene expression	Gene Ontology	GO:0032922	BP	2	66	0.030303	0.0419473	0.170366	AHR|C1orf51	http://amigo.geneontology.org/amigo/term/GO:0032922
chromatin DNA binding	Gene Ontology	GO:0031490	MF	2	66	0.030303	0.0419473	0.170366	HIST1H1D|THRB	http://amigo.geneontology.org/amigo/term/GO:0031490
cellular response to drug	Gene Ontology	GO:0035690	BP	2	67	0.029851	0.043067	0.170366	ACER2|EGFR	http://amigo.geneontology.org/amigo/term/GO:0035690
collagen binding	Gene Ontology	GO:0005518	MF	2	67	0.029851	0.043067	0.170366	MUSK|ACHE	http://amigo.geneontology.org/amigo/term/GO:0005518
microtubule motor activity	Gene Ontology	GO:0003777	MF	2	67	0.029851	0.043067	0.170366	KIF6|KIF5A	http://amigo.geneontology.org/amigo/term/GO:0003777
flagellated sperm motility	Gene Ontology	GO:0030317	BP	2	67	0.029851	0.043067	0.170366	LRRC6|DNAH5	http://amigo.geneontology.org/amigo/term/GO:0030317
zinc ion binding	Gene Ontology	GO:0008270	MF	8	820	0.009756	0.0458222	0.170366	ESRRG|USP49|DHH|THRB|KLF7|ZMAT3|ZNF90|TRIM56	http://amigo.geneontology.org/amigo/term/GO:0008270
GABA-ergic synapse	Gene Ontology	GO:0098982	CC	2	70	0.028571	0.0464924	0.170366	ATP2B2|ERBB4	http://amigo.geneontology.org/amigo/term/GO:0098982
positive regulation of protein kinase B signaling	Gene Ontology	GO:0051897	BP	3	166	0.018072	0.0474655	0.17279	EGFR|ERBB4|KIAA1161	http://amigo.geneontology.org/amigo/term/GO:0051897
filopodium	Gene Ontology	GO:0030175	CC	2	72	0.027778	0.0488297	0.173235	PPP1R9A|TUBB4	http://amigo.geneontology.org/amigo/term/GO:0030175
structural molecule activity	Gene Ontology	GO:0005198	MF	3	168	0.017857	0.0488488	0.173235	CRYBB2|CLDN1|KLHL3	http://amigo.geneontology.org/amigo/term/GO:0005198
identical protein binding	Gene Ontology	GO:0042802	MF	12	1456	0.008242	0.0494863	0.173235	LCE1D|PCDHB8|EGFR|CRYBB2|GPX3|GATSL2|PGAM2|GRM5|PPP1R9A|CLDN1|ERN1|BNIP3	http://amigo.geneontology.org/amigo/term/GO:0042802
