# Supplementary material for: SOCS1 as a Biomarker Candidate for HPV Infection and Prognosis of Head and Neck Squamous Cell Carcinomas
Source: Curr Issues Mol Biol. 2023 Jun 30;45(7):5598–612. doi: 10.3390/cimb45070353 (PMC10378037; doi:10.3390/cimb45070353)
Supplement: Supplementary file 1 [file cimb-45-00353-s001.zip › Table S5.xlsx]

## Sheet: S5
Top 10 in PPI ranked by DMNC method
Rank	Name	Score
1	EREG	0.568394
1	HBEGF	0.568394
1	PLCG1	0.568394
1	ERBB4	0.568394
5	ATP2B2	0.308975
5	NFKBIA	0.308975
5	SOCS1	0.308975
8	ZFP42	0.307786
8	CBX6	0.307786
8	CEND1	0.307786
